# Supplementary material for: Further Evidence of Benefits to Mood and Working Memory from Lipidated Curcumin in Healthy Older People: A 12-Week, Double-Blind, Placebo-Controlled, Partial Replication Study
Source: Nutrients. 2020 Jun 4;12(6):1678. doi: 10.3390/nu12061678 (PMC7352411; doi:10.3390/nu12061678)
Supplement: Supplementary file 1 [file nutrients-12-01678-s001.zip]

Archive with 2 entries (2 files):
- CURCUMIN 2 Supplementary 2 tables 8-13.xlsx
- nutrients-811597-supplementary.pdf
