# Supplementary material for: Further Evidence of Benefits to Mood and Working Memory from Lipidated Curcumin in Healthy Older People: A 12-Week, Double-Blind, Placebo-Controlled, Partial Replication Study
Source: Nutrients. 2020 Jun 4;12(6):1678. doi: 10.3390/nu12061678 (PMC7352411; doi:10.3390/nu12061678)
Supplement: Supplementary file 1 [file nutrients-12-01678-s001.zip › CURCUMIN 2 Supplementary 2 tables 8-13.xlsx]

## Sheet: Cognitive
Table S8. Unadjusted cognitive outcomes analysis.
¾Transformed/back-transformed, ¾change score analysis, ¾mixed ANOVA, ¾caveat	V2					V3					NOTES
Significant/notable differences highlighted in grean	Placebo		Curcumin		ANCOVA	Placebo		Curcumin		ANCOVA
	EMM	SEM / 95% CI	EMM	SEM / 95% CI		EMM	SEM / 95% CI	EMM	SEM / 95% CI
NASA TLX: Mental Demand	71.018	1.771	71.557	1.793	f(1,78) = 0.046,p = 0.832	5.271	0.184	5.366	0.191	F(1,74) = 0.130, p = 0.719	(top line in transformed units, bottom line reverse transformed to meaningful units)
						71.217	67.224 - 74.941	70.206	65.972 -74.140
NASA TLX: Temporal Demand	6.356	0.214	6.283	0.214	F(1,79) = 0.085,p = 0.810	6.323	0.24	6.426	0.246	F(1,75) = 0.089, p = 0.766	(top line in transformed units, bottom line reverse transformed to meaningful units)
	58.563	53.004 - 63.835	59.524	53.989 - 64.696		59.02	52.760-64.824	57.707	51.169-63.764
NASA TLX: Physical Demand	27.481	2.907	29.482	2.943	F(1,78) = 0.233, p = 0.630	27.25	2.94	28.632	3.016	F(1,75) = 0.107, p = 0.744
NASA TLX: Effort	70.438	1.752	66.171	1.752	F(1,79) = 2.965,p = 0.089	5.395	0.193	5.64	0.196	F(1,74) = 0.797, p = 0.375	(top line in transformed units, bottom line reverse transformed to meaningful units)
						68.894	64.592-72.910	66.19	61.639-70.438
NASA TLX: Frustration	51.277	2.812	43.821	2.812	F(1,79) = 3.507, p = 0.065	43.984	2.837	38.359	2.911	F(1,75) = 1.911,p = 0.171
NASA TLX: Performance	43.972	2.409	36.394	2.409	F(1,79) = 4.994,p = 0.029	43.628	2.64	37.418	2.709	F(1,75) = 2.688,p = 0.105
DATT Attentional Load Accuracy Deficit	-12.834	3.092	-9.971	3.092	F(1,79) = 0428, p = 0.515	-16.353	3.318	-6.865	3.404	F(1,78) = 3.982, p = 0.050
DATT Attentional Load Reaction Time Deficit	44.25	19.829	44.66	20.334	F(1,77) = 0.000, p = 0.989	20.444	0.655	19.479	0.683	F(1,75) = 1.012, p = 0.318	(top line in transformed units, bottom line reverse transformed to meaningful units)
						81.9571	29.536 - 137.933	43.431	-7.738 - 98.264		sqrt(x+336)
DATT Overall Accuracy	70.884	1.081	80.05	1.081	F(1,79) = 0.297, p = 0.587	8.389	0.072	8.413	0.074	F(1.75) = 0.054, P = 0.817	SQRT TRANSFORMED, DO THE REVERSE TRANSFORM. Witouth transform mild but sig skew, p = 0.832 (top line in transformed units, bottom line reverse transformed to meaningful units)
						70.375	67.980 - 72.812	70.779	68.310 - 73.291
DATT Overall Reaction Time	39.251	0.256	38.849	0.256	F(1,79) = 1.227, p = 0.271	1534.51	23.454	1536.93	24.095	F(1,75) = 0005, p = 0.943	(top line in transformed units, bottom line reverse transformed to meaningful units)
	1540.64	1500.788 - 1580.937	1509.24	1469.879 - 1549.131
AFT Overall Reaction Time	594.026	5.174	587.731	5.11	F(1,78) = 0.749, p = 0.389	598.536	6.173	584.395	6.334	F(1,75) = 2.361, p = 0.129
AFT Congruent Reaction Time	578.94	4.75	572.032	4.632	F(1,77) = 1.083, p = 0.301	582.762	6.279	457.274	6.443	F(1,75) = 2.583, p = 0.112
AFT Incongruent Reaction Time	24.668	0.119	24.64	0.118	F(1,78) = 0.028, p = 0.868	622.004	7.032	607.495	7.215	F(1,75) = 2.073,p = 0.154
	608.51	596.874 - 620.309	607.13	595.653 - 618.766
AFT Neutral Reaction Time	588.114	6.59	580.211	6.344	F(1,76) = 0.746,, p = 0.391	589.686	6.733	576.106	6.824	F(1,72) = 1.993, p = 0.162)
AFT Reaction Time Congruent vs Incongruent	-31.262	3.624	-34.762	3.624	F(1,79) = 0.463,p = 0.498	-41.22	3.885	-37.137	3.987	F(1,75) = 0.533,p = 0.468
AFT Reaction Time Neutral vs Incongruent	24.004	3.046	27.496	2.969	F(1,75) = 0.674, p = 0.414	29.953	4.341	26.103	4.399	F(1,72) = 0.387, p = 0.536
AFT Reaction Time Congruent vs Neutral	-9.604	3.815	-8.816	3.721	F(1,77) = 0.022,p = 0.883	-10.939	3.485	-9.468	3.532	F(1,72) = 0.088, p = 0.768
AFT Overall Accuracy Change	1.687	1.014	0.672	0.618	Mann-Whitney U = 820.0, p = 0.848	1.646	1.016	-0.46	0.983	Mann-Whitney U = 721.5, p = 0.697
AFT Neutral Accuracy Change	-0.285	0.575	-0.542	0.592	F(1,78) = 0.097,p = 0.757	-0.146	0.362	-0.375	0.682	Mann-Whitney U = 687.5, p = 0.848
AFT Congruent Accuracy Change	-0.135	0.557	0.542	0.559	Mann-Whitney U = 801.5, p = 0.696	-0.279	0.408	0.951	0.567	Mann-Whitney U = 596.0, p = 0.078
AFT Incongruent Accuracy Change	-0.61	0.669	0.208	0.608	Mann-Whitney U = 776.5, p = 0.661	-0.902	0.74	-1.28	0.865	Mann-Whitney U = 737.0, p = 0.974
AFT No-Go accuracy change	1.709	1.442	2.032	1.765	F(1,79) = 0.020, p = 0.888	3.846	1.097	2.928	1.452	F(1,74) = 0.285,p = 0.613
AFT Congruent vs Neutral Accuracy Change	0.214	0.717	1.085	0.699	F(1,78) = 0.756, p = 0.387	-0.147	0.534	1.352	0.615	F(1,73) = 3.398, p = 0.069
	-0.071	0.725	0.764	0.751	F(1,77) = 0.638, p - 0.427	-0.7884	0.726	-1.004	1.119	Mann-Whitney U = 679.0, z = -0.056, p = 0.955
AFT Neutral vs Incongruent Accuracy Change						0.151	0.618	0.326	0.595	F(1,69) = 0.043, p =0.839
Serial 3 Subtraction Number Correct	39.213	1.015	41.811	1.015	F(1,79) = 3.274, p = 0.074	40.242	1.06	43.956	1.088	F(1,75) = 5.976, p = 0.017
Serial 7 Subtraction Number Correct	27.989	0.838	28.621	0.838	F(1,79) = 0.284,p = 0.595	28.179	0.867	32.601	0.889	F(1,75) = 12.675, p = 0.001
vMWM Learning Probe Time in Target Quadrant	46.242	3.63	52.703	3.586	F(1,78) = 1.598, p = 0.210	44.303	3.673	57.34	3.721	F(1,74) = 6.217, p = 0.015
vMWM Memory Probe Time in Target Quadrant	43.37	3.691	50.941	3.646	F(1,78) = 2.124, p = 0.149	46.633	4.023	54.073	4.128	F(1,75) = 1.666, p = 0.201
vMWM Learning Curve Time in Target Quadrant	0.597	0.872	1.917	0.872	F(1,77) = 1.122, p = 0.293	1.687	0.893	0.956	0.905	F(1,74) = 0.324, p = 0.571
Mixed ANOVA (BlockTargetQuadrantTime * Treatment) and then ANOVAs at each blockto find differences	Time*Treatment F(2.7,209.149) = 3.575, p = 0.018, Between subject (main effect of treatment) F(1,80) = 2.744, p = 0.102					Time*Treatment F(3,228) = 0.223, p = 0.880 Between subject (main effect of treatment) F(1,76) = 3.129, p = 0.081
	Block 1: Placebo mean = 43.60 (sd 13.02, se 2.034), Curcumin mean = 46.32 (sd 12.90, se 2.014), p = 0.345 Block 2: Placebo mean = 53.34 (sd 19.02, se 2.970), Curcumin mean = 53.18 (sd 17.87, se 2.636), p = 0.938 Block 3: Placebo mean = 44.49 (sd 18.59, se 2.904), Curcumin mean = 55.36 (sd 16.88, se 2.636), F(1,80) = 7.682, p = 0.007 Block 4: Placebo mean = 47.59 (sd 18.70, se 2.920), Curcumin mea…					Block 1: Placebo mean = 46.95 (sd 14.55, se 2.301), Curcumin mean = 52.08 (sd 13.89, se 2.253), p = 0.116 Block 2: Placebo mean = 55.24 (sd 20.29, se 3.209), Curcumin mean = 61.77 (sd 19.05, se 3.091), p = 0.147 Block 3: Placebo mean = 51.51 (sd 16.20, se 2.561), Curcumin mean = 58.30 (sd 18.44, se 2.992), F(1,76) = 2.997, p = 0.088 Block 4: Placebo mean = 52.62 (sd 17.18, se 2.717), Curcumin mea…

## Sheet: Cognitive with Demographics
Table S9. Cognitive outcomes analysis adjusted for age, education and cognitive status.
¾Transformed/back-transformed, ¾change score analysis, ¾mixed ANOVA, ¾caveat	V2					V3
Significant/notable differences highlighted in grean	Placebo		Curcumin		ANCOVA	Placebo		Curcumin		ANCOVA
	EMM	SEM / 95% CI	EMM	SEM / 95% CI		EMM	SEM / 95% CI	EMM	SEM / 95% CI
NASA TLX: Mental Demand	71.142	1.8	71.429	1.823	F(1,75) = 0.012,p = 0.912	5.276	0.187	5.361	0.194	F(1,71) = 0.099,p = 0.753	(top line in transformed units, bottom line reverse transformed to meaningful units)
						71.164	67.089-74.951	70.26	65.949-74.269
NASA TLX: Temporal Demand	6.371	0.218	6.268	0.218	F(1,76) = 0.110, p = 0.742	6.324	0.236	6.425	0.243	F(1,72) = 0.089, p = 0.766	(top line in transformed units, bottom line reverse transformed to meaningful units)
	58.41	52.678-63.764	59.712	54.070-64.964		59.007	52.828-64.754	57.719	51.266-63.705
NASA TLX: Physical Demand	27.348	3.031	30.725	3.031	F(1,76) = 0.614, p = 0.436	27.379	2.956	28.495	3.034	F(1,72) = 0.096, p = 0.794
NASA TLX: Effort	70.365	1.765	66.245	1.765	F(1,76) = 2.697, p = 0.105	5.389	0.194	5.646	0.197	F(1,71) = 0.851, p = 0.359	(top line in transformed units, bottom line reverse transformed to meaningful units)
						68.959	64.626-72.980	66.123	61.543-70.406
NASA TLX: Frustration	50.79	2.816	44.308	2.816	F(1,76) = 2.619,p = 0.110	44.047	2.826	38.292	2.9	F(1,72) = 2.001, p = 0.162
NASA TLX: Performance	43.641	2.355	36.725	2.355	F(1,76) = 4.270, p = 0.042	43.691	2.698	37.351	2.768	F(1,72) = 2.663, p =0.107
DATT Attentional Load Accuracy Deficit	-12.456	3.133	-10.349	3.133	f(1,76) = 0.224, p = 0.638	-16.626	3.388	-6.961	3.477	F(1,72) = 3.640, p = 0.060
DATT Attentional Load Reaction Time Deficit	44.643	20.303	44.247	20.828	F(1,74) = 0.000, p = 0.989	20.436	0.678	19.488	0.696	F(1,72) = 0.932, p = 0.337	V3: sqrt(X+336) (top line in transformed units, bottom line reverse transformed to meaningful units)
						81.63	28.199-138.673	43.782	-8.390 - 99.766
DATT Overall Accuracy	70.611	1.051	70.323	1.051	F(1,76) = 0.037, p = 0.847	8.384	0.073	8.419	0.075	F(1,72) = 0.112, p = 0.739	(top line in transformed units, bottom line reverse transformed to meaningful units)
						70.291	67.865 - 72.744	70.88	68.376 - 73.428
DATT Overall Reaction Time	1542.43	19.757	1523.74	19.757	F(1,76) = 0.443, p = 0.508	3.182	0.006	3.183	0.006	F(1,72) = 0.031,p = 0.860	(top line in transformed units, bottom line reverse transformed to meaningful units)
						1520.55	1475.707 - 1563.148	1524.05	1479.108 - 1570.363
Serial 3 Subtraction Number Correct	39.345	1.012	41.679	1.012	F(1,76) = 2.636, p = 0.109	40.254	1.068	43.943	1.096	F(1,72) = 5.764, p = 0.019
Serial 7 Subtraction Number Correct	28.033	0.818	28.577	0.818	F(1,76) = 1.705, p = 0.642	28.148	0.87	32.634	0.893	F(1,72) = 12.837,p = 0.001
vMWM Learning Probe Time in Target Quadrant	46.299	3.659	52.646	3.613	F(1,75) = 0.068, p = 0.795	44.78	3.633	56.85	3.68	F(1,71) = 5.408, p = 0.023
vMWM Memory Probe Time in Target Quadrant	43.598	3.719	50.719	3.673	F(1,75) = 1.830, p = 0.180	44.78	3.633	56.85	3.68	F(1,71) = 0.054, p = 0.817
vMWM Learning Curve Time in Target Quadrant	0.544	0.887	1.971	0.887	F(1,74) = 1.256,p = 0.266	1.695	0.89	0.947	0.902	F(1,71) = 0.338, p = 0.563	V2 excluded one outlier (raw and residual)

## Sheet: AF accuracy direction change
Table S10. Arrows Flankers chi-squared analysis	Change V1 to V2							Change V1 to V3
	Decrease		Unchanged		Increase		Chi-Square	Decrease		Unchanged		Increase		Chi-Square
Significant/notable differences highlighted in grean	Placebo	Curcumin	Placebo	Curcumin	Placebo	Curcumin		Placebo	Curcumin	Placebo	Curcumin	Placebo	Curcumin
AFT Overall Accuracy Change	0.268293	0.317073	0.195122	0.195122	0.536585	0.487805	Χ2(2,N=82) = 0.262, p = 0.877	0.275	0.368421	0.325	0.210526	0.4	0.421053	Χ2(2,N=78) = 1.500, p = 0.472
AFT Neutral Accuracy Change	0.25641	0.365854	0.538462	0.439024	0.205128	0.195122	Χ2(2,N=80) = 1.182, p = 0.554	0.184211	0.216216	0.684211	0.594595	0.131579	0.189189	Χ2(2,N=75) = 0.720, p = 0.698
AFT Congruent Accuracy Change	0.146341	0.243902	0.609756	0.414634	0.243902	0.341463	Χ2(2,N=82) = 3.190, p = 0.203	0.275	0.157895	0.525	0.473684	0.2	0.368421	Χ2(2,N=78) = 3.289, p = 0.193
AFT Incongruent Accuracy Change	0.195122	0.3	0.609756	0.35	0.195122	0.35	Χ2(2,N=81) = 5.527, p = 0.063	0.3	0.27027	0.5	0.513514	0.2	0.216216	Χ2(2,N=77) = 0.091, p = 0.956
AFT No-Go accuracy change	0.2	0.243902	0.425	0.390244	0.375	0.365854	Χ2(2,N=81) = 0.240, p = 0.887	0.0769231	0.210526	0.512821	0.394737	0.410256	0.394737	Χ2(2,N=77) = 3.007, p = 0.222
AFT Congruent vs Neutral Accuracy Change	0.230769	0.317073	0.435897	0.243902	0.333333	0.439024	Χ2(2,N=80) = 3.301, p = 0.192	0.189189	0.194444	0.621622	0.333333	0.189189	0.472222	Χ2(2,N=73) = 7.612, p = 0.022	Curcumin group significantly more likely to improve than placebo. In bianary "improved" vs "didn't improve" X2 = 6.624, p = 0.010)
AFT Neutral vs Incongruent Accuracy Change	0.307692	0.225	0.384615	0.4	0.307692	0.375	Χ2(2,N=79) = 0.782, p = 0.677	0.263158	0.305556	0.473684	0.361111	0.263158	0.333333	Χ2(2,N=74) = 0.983, p = 0.612
Raw numbers
AFT Overall Accuracy Change	11	13	8	8	22	20	Χ2(2,N=82) = 0.262, p = 0.877	11	14	13	8	16	16	Χ2(2,N=78) = 1.500, p = 0.472
AFT Neutral Accuracy Change	10	15	21	18	8	8	Χ2(2,N=80) = 1.182, p = 0.554	7	8	26	22	5	7	Χ2(2,N=75) = 0.720, p = 0.698
AFT Congruent Accuracy Change	6	10	25	17	10	14	Χ2(2,N=82) = 3.190, p = 0.203	11	6	21	18	8	14	Χ2(2,N=78) = 3.289, p = 0.193
AFT Incongruent Accuracy Change	8	12	25	14	8	14	Χ2(2,N=81) = 5.527, p = 0.063	12	10	20	19	8	8	Χ2(2,N=77) = 0.091, p = 0.956
AFT No-Go accuracy change	8	10	17	16	15	15	Χ2(2,N=81) = 0.240, p = 0.887	3	8	20	15	16	15	Χ2(2,N=77) = 3.007, p = 0.222
AFT Congruent vs Neutral Accuracy Change	9	13	17	10	13	18	Χ2(2,N=80) = 3.301, p = 0.192	7	7	23	12	7	17	Χ2(2,N=73) = 7.612, p = 0.022
AFT Neutral vs Incongruent Accuracy Change	12	9	15	16	12	15	Χ2(2,N=79) = 0.782, p = 0.677	10	11	18	13	10	12	Χ2(2,N=74) = 0.983, p = 0.612

## Sheet: Mood
Table S11. Analysis of mood outcomes.		Significant/notable differences highlighted in grean
¾Transformed/back-transformed, ¾change score analysis, ¾mixed ANOVA, ¾caveat	V2					V3
	Placebo		Curcumin		ANCOVA	Placebo		Curcumin		ANCOVA
	EMM	SEM/95%CI	EMM	SEM/95%CI		EMM	SEM/95%CI	EMM	SEM/95%CI
Bond-Lader Alterness Change	-12.669	1.65	-9.642	1.65	F(1,79) = 1.679, p = 0.199	-11.279	1.652	-9.779	1.718	F(1,74) = 0.395, p = 0.532
Bond-Lader Contentedness Change	-4.973	1.415	-5.692	1.433	F(1,78) = 0.127,p = 0.722	-5.284	1.456	-3.496	1.495	F(1,75) = 0.728, p = 0.396
Bond-Lader Calmness Change	-5.891	2.091	-8.399	2.117	F(1,78) = 0.704, = 0.404	-4.389	1.857	-6.773	1.934	F(1,72) = 0.776, p = 0.381
Stress Change	32.117	3.449	38.664	3.449	F(1,79) = 1.798, p = 0.184	38.812	3.649	37.36	3.747	F(1,73) = 0.077,p = 0.782
Fatigue Change	9.485	3.105	2.807	3.105	F(1,79) = 2.292, p = 0.134	6.082	3.315	4.074	3.448	F(1,74) = 0.175,p = 0.677	V2: there is mild but sig skew in residuals but transforming to overcome this causes a homoreg violation. Top line is actual data with mild skew, 2nd is transformed, 3rd is reverse transformed. 4th row is SQRT w/ 1 influential outlier removed (all assumptions supported), 5th row is a back transform of this.
	8.732	0.18	8.333	0.18	F(1,79) = 2.457, p = 0.121
	8.248	2.141-14.628	1.439	-4.383-7.516
	8.674	0.181	8.271	0.181	F(1,79) = 2.461, p = 0.121
	7.238	1.123-13.613	0.409	-5.416-6.494
Anxiousness Change	7.253	0.168	7.51	0.168	F(1,79) = 1.152, p = 0.286	6.679	2.571	4.092	2.605	F(1,74) = 0.798, p = 0.482
	2.606	-2.141 - 7.578	6.4	1.481-11.544
Ability to Concentrate Change	7.239	0.251	7.299	0.251	F(1,79) = 0.027,p = 0.869	6.663	0.266	7.278	0.273	F(1,75) = 2.570, P = 0.113	(top line in transformed units, bottom line reverse transformed to meaningful units)
	-40.597	-47.586 - -33.108	-39.725	-46.787 - -32.176		-48.604	-55.374 - -41.275	-40.031	-47.640 - -31.832
Bond-Lader Alterness Change w/ demo	-12.595	1.664	-9.716	1.664	F(1,76) = 1.476,p = 0.228	-11.466	1.679	-9.577	1.747	F(1,71) = 0.597, p = 0.442
Bond-Lader Contentedness Change w/ demo	-5.211	1.507	-6.456	1.57	F(1,76) = 0.339, p = 0.562	-5.296	1.481	-3.484	1.52	F(1,72) = 0.719, p = 0.399
Bond-Lader Calmness Change w/ demo	-5.813	2.101	-8.479	2.128	F(1,75) = 0.781, p = 0.380	10.235	0.093	10.327	0.098	F(1,70) = 0.446, p = 0.506	V3: without transformation (rsiduals skewed) estimates are -5.093 (1.948) and -7.019 (2.057), p = 0.502. (top line in transformed units, bottom line reverse transformed to meaningful units)
						-4.755	-8.597 - -1.003	-6.647	-10.734 - -2.637
Stress Change w/ demo	32.143	3.182	40.129	3.221	F(1,75) = 3.090, p = 0.083	7.332	0.278	7.364	0.285	F(1,72) = 0.007, p = 0.935
						40.242	31.827-48.059	39.772	31.083-47.801
Fatigue Change w/ demo	8.734	0.176	9.403	0.178	f(1,75) = 1.713, p = 0.195	6.036	3.386	4.123	3.524	F(1,71) = 0.150, p = 0.700)
	8.283	2.291-14.519	2.61	2.694-8.685
Anxiousness Change w/ demo	7.25	0.171	7.512	0.171	F(1,76) = 1.158, p = 0.285	6.841	2.594	3.926	2.629	F(1,71) = 0.619,p = 0.434
	2.563	-2.252 - 7.608	6.43	1.438-11.670
Ability to Concentrate Change w/ demo	-35.117	3.753	-34.517	3.753	F(1,76) = 0.012,p = 0.911	-44.057	3.606	-35.73	3.702	F(1,72) = 2.538,p = 0.116
Chalder Fatigue Scale Total	14.454	0.485	14.02	0.479	F(1,78) = 0.404, p = 0.527	4.018	0.087	3.856	0.086	F(1,74) = 1.745, p = 0.191	(top line in transformed units, bottom line reverse transformed to meaningful units)
						15.144	13.776-16.564	13.869	12.572-15.217
Chalder Fatigue Scale Mental Fatigue	6.026	0.22	5.975	0.218	F(1,78) = 0.027, p = 0.870	6.317	0.288	5.922	0.285	F(1,74) = 0.944, p = 0.334
Chalder Fatigue Scale Physical Fatigue	8.418	0.326	8.056	0.322	F(1,78) = 0.625, p = 0.432	0.987	0.019	0.951	0.019	F(1,74) = 1.741, p = 0.191
						8.705	7.872-9.617	7.933	7.166-8.750
POM: Total Mood Disturbance	6.1	0.157	5.466	0.157	F(1,77) = 8.073, p = 0.006	3.729	1.761	-0.91	1.761	F(1,75) = 2.475, p = 0.120	Transformation (max cases) reported.
POM: Tension-Anxiety	2.428	0.082	2.168	0.082	F(1,77) = 5.018, p = 0.028	4.376	0.358	4.188	0.358	F(1,75) = 0.137,p = 0.712	Transformation (max cases) reported.
POM: Anger-Hostility	0.595	0.049	0.386	0.05	F(1,78) = 8.952,p = 0.004	0.43	0.05	0.346	0.05	F(1,75) = 1.403,p = 0.240	(top line in transformed units, bottom line reverse transformed to meaningful units)
	2.936	2.149-3.920	1.432	0.941-2.055		1.692	1.138 - 2.388	1.218	0.766-1.793
POM: Depression-Dejection	0.55	0.049	0.415	0.049	F(1,77) = 3.821,p = 0.054	0.44	0.051	0.358	0.051	F(1,75) = 0.574, p = 0.451
	2.548	1.838-3.446	1.6	1.075-2.251		1.754	1.178-2.475	1.427	0.919-2.069
POM: Confusion-Bewilderment	0.72	0.023	0.646	0.023	F(1,79) = 5.364, p = 0.023	4.916	0.384	4.135	0.384	F(1,75) = 2.066,p = 0.155
	4.248	3.732-4.821	3.426	2.990-3.909
POM: Fatigue-Inertia	6.609	0.549	4.586	0.549	F(1,79) = 6.795, p = 0.011	2.719	0.1	2.316	0.1	F(1,75) = 8.120,p = 0.006	(top line in transformed units, bottom line reverse transformed to meaningful units)
						3.477	5.350-7.521	4.364	3.477-5.325
POM: Vigor-Activity	17.789	0.589	18.893	0.589	F(1,79) = 1.756, p = 0.189	17.725	0.51	18.249	0.51	F(1,75) = 0.527, p = 0.470
Perceived Stress Scale	11.475	0.653	11.511	0.645	F(1,78) = 0.001, p = 0.970	10.447	0.601	11.105	0.601	F(1,73) = 0.597,p = 0.442
GHQ28: Total	3.833	0.087	3.655	0.88	F(1,76) = 2.071, p = 0.154	1.161	0.027	1.133	0.027	F(1,75) = 0.556, p = 0.458	V2: to meet assumptions data had to be sqrt transformed (sqrt(X)) and 3 residual outliers excluded. V3: log transformation corrected skew
	14.6919	13.396 - 16.048	13.359	12.110 - 14.669		14.488	12.823-16.368	13.583	12.023-15.346
GHQ28: Somatic Symptoms CHANGE	Mean: -0.073, se 0.518, sd 3.320 Median 0.000, IQR -2.0 - 2.0		mean: 0.220, se 0.583, sd 3.732 media: 0.000, IQR -1.5 - 2.0		M-W U = 810.5, Z = -0.280, p = 0.779	0.59	se 0.566, sd 3.537	0.462	se 0.613, sd3.664	F(1,76) = 0.024, p = 0.878
GHQ28: Anxiety-Insomnia CHANGE	0.175	se 0.358, sd 2.263	-0.854	se 0.390, sd 2.496	F(1,79) = 3.770, p = 0.056	-0.436	SE 0.344, SD 2.150	-0.231	SE 0.448, SD 2.795	F(1,76) = 0.132, p = 0.717
GHQ28: Social Dysfunction CHANGE	-0.22	SE 0.238, SD 1.525	-0.488	0.326 SD 2.087	F(1,80) = 0.442, p = 0.508	Mean: 0.077, se 0.228, sd 1.421 median: 0.000, IQR -1.0 - 1.0		Mean: -0.256. se 0.300, sd 1.874 median: 0.000, IQR -2.0 - 0.000		M-W U = 689, Z = -0.742, p = 0.458
GHQ28: Severe Depression CHANGE	-0.195	SE 0.157, SD 1.005	-0.075	SE 0.140, SD0.888	F(1,79) = 0.324, p = 0.571	Mean: -0.077, se 0.129, sd 0.807 median: 0.000, IQR 0.000 - 0.000		Mean: 0.436, se 0.378, sd 2.360 median: 0.000, IQR 0.000 - 0.000		M-W u = 705.0, Z = -0.689, p = 0.491
PSQI: Global Score	5.745	0.283	5.486	0.283	F(1,75) = 0.414, p = 0.522	0.725	0.026	0.725	0.026	F(1,73) = 0.002, p = 0.964	V3: log transformed to correct skew in residuals
						5.309	4.710 - 5.984	5.333	4.732 - 6.012		(top line in transformed units, bottom line reverse transformed to meaningful units)

## Sheet: PSQI Categorical
Table S12. Categorical Analysis of PSQI.
Significant/notable differences highlighted in grean	V2 (4-week)							V3 (12-week)
	PLACEBO			CURCUMIN				PLACEBO			CURCUMIN
	improved	no change	worsened	improved	no change	worsened	Chi	improved	no change	worsened	improved	no change	worsened	Chi
PSQI: Subjective Sleep Quality	12.5	75	12.5	17.5	70	12.5	Chi(n80,df2) = 0.402, p = 0.818	20.5	66.7	12.8	7.9	78.9	13.2	Chi(n77,df2) = 2.546, p = 0.280
PSQI: Sleep latency	17.1	70.7	12.2	22.5	70	7.5	Chi(n81,df2) = 0.755 p = 0.685	25.6	56.7	17.9	15.8	60.5	23.7	Chi(n77,df2) = 1.259, p = 0.533
PSQI: Sleep Duration	14.6	75.6	9.8	7.5	87.5	5	Chi(n81,df2) = 1.897, p = 0.387	17.9	69.2	12.8	7.9	84.2	7.9	Chi(n77,df2) = 2.511, p = 0.285
PSQI: Habbitual sleep efficiency	17.1	63.4	19.5	19.5	61	19.5	Chi(n82,df2) = 0.086, p = 0.958	23.1	53.8	23.1	17.9	64.1	17.9	Chi(n78,df2) = 0.848, p = 0.654
PSQI: Sleep disturbances	17.1	73.2	9.8	12.5	72.5	15	Chi(n81,df2) = 0.738, p = 0.691	15.4	71.8	12.8	13.2	65.8	21.1	Chi(n77,df2) = 0.940, p = 0.625
PSQI: Use of Medication	4.9	92.7	2.4	5	90	5	Chi(n81,df2) = 0.375, p = 0.829	2.6	89.7	7.7	5.3	92.1	2.6	Chi(n77,df2) = 1.321, p = 0.517
PSQI: Daytime dysfunction	5.1	79.5	15.4	5.1	87.2	7.07	Chi(n78,df2) = 1.138, p = 0.566	5.3	71.1	23.7	2.6	94.7	2.6	Chi(n76,df2) = 8.019, p = 0.018	v3: sig different in daytime dysfunction change from baselne to V3 (no baseline difference). Looks to be driven by change in the placebo group, where a greater percentage of particpants had a worsening of daytime dysfunction related to sleep.
Baseline	V1
	placebo				curcumin
	0	1	2	3	0	1	2	3	Chi
PSQI: Subjective Sleep Quality	20.9	67.4	11.6	0	31.7	53.7	14.6	0	Chi(n84,df2) = 1.732, p = 0.421
PSQI: Sleep latency	34.9	41.9	11.6	11.6	46.3	39	14.6	0	Chi(n84,df3) = 5.635, p = 0.131
PSQI: Sleep Deprivation	72.1	16.3	11.6	0	75.6	19.5	4.9	0	Chi(n84,df2) = 1.306, p = 0.521
PSQI: Habbitual sleep efficiency	44.2	16.3	9.3	30.2	57.1	14.3	11.9	16.7	Chi(n85,df2) = 2.558, p = 0.465
PSQI: Sleep disturbances	67.4	32.6	0	0	70.7	29.3	0	0	Chi(n84,df1) = 0.106, p = 0.744
PSQI: Use of Medication	88.4	2.3	4.7	4.7	90.2	4.9	4.9	0	Chi(n84,df3) = 2.300, p = 0.512
PSQI: Daytime dysfunction	0	87.8	12.2	0	0	86.4	12.3	1.2	Chi(n81,df2) = 1.045, p = 0.593

## Sheet: Bloods
Table S13. Biomarker Analysis.
¾Transformed/back-transformed, ¾change score analysis, ¾mixed ANOVA, ¾caveat	PLACEBO		CURCUMIN		ANCOVA	¾Transformed/back-transformed, ¾change score analysis, ¾mixed ANOVA & chg, ¾caveat
Significant/notable differences highlighted in grean	EMM	SEM / 95%CI	EMM	SEM / 95%CI
Sodium (mmol/L)	141.333	0.244	141.622	0.251	F(1,73) = 0.675, p = 0.414
Potassium (mmol/L)	4.403	0.05	4.492	0.051	F(1,73) = 1.563, p = 0.215
Chloride (mmol/L)	105.854	0.245	106.153	0.252	F(1,73) = 0.722, p = 0.398
Bicarbonate (mmol/L)	30.232	0.321	30.187	0.33	F(1,73) = 0.010, p = 0.922
Urea (mmol/L)	5.804	0.178	5.839	0.183	F(1,73) = 0.018, p = 0.894
Creatinine (μmol/L)	78.084	0.91	80.27	0.947	F(1,72) = 2.770, p = 0.100
Uric Acid (mmol/L)	0.327	0.005	0.329	0.006	F(1,71) = 0.045, p = 0.832
Calcium (mmol/L)	2.316	0.011	2.342	0.011	F(1,73) = 2.601, p = 0.111
Adj. Ca. (mmol/L)	2.34	0.009	2.35	0.009	F(1,72) = 0.575, p = 0.451
Phosphate (mmol/L)	1.135	0.018	1.126	0.018	F(1,73) = 0.141, p = 0.709
T.Protein (g/L)	68.347	0.493	68.661	0.507	F(1,73) = 0.197, p = 0.658
Albumin (g/L)	38.821	0.27	39.135	0.278	F(1,73) = 0.654, p = 0.421
ALP (U/L)	8.272	0.098	8.089	0.1	F(1,73) = 1.698, p = 0.197	SQRT transformed (top line in transformed units, bottom line reverse transformed to meaningful units)
	68.426	65.238 - 71.673	65.435	62.236 - 68.708
Bilirubin (μmol/L)	11.476	0.497	11.661	5.11	F(1,73) = 0.066, p = 0.798
GGT (U/L)	23.231	1.192	20.634	1.192	F(1,71) = 2.371, p = 0.128
AST (U/L)	Mean chg: 0.053	SE Chg: 0.576 (sd 3.548)	Mean chg: 1.167	SE Chg: 0.508 (sd 3.047)	ANOVA Chg: F(72) = 0.338, p = 0.563	In all attempts of ANCOVA (transformations and excluded case/s) there is a homoreg violation (and residual skew in some cases). Change scores analysed. Change scores were analysed using ANOVA
ALT (U/L)	1.266	0.018	1.287	0.018	F(1,73) = 0.686, p = 0.410	LOG10 TRANSFORMED (top line in transformed units, bottom line reverse transformed to meaningful units)
	18.45	17.022-20.045	19.364	17.824 - 21.038
Glucose (mmol/L)	5.328	0.059	5.542	0.061	F(1,73) = 6.342, p = 0.014
Triglyceride (mmol/L)	1.052	0.028	1.068	0.028	F(1,72) = 0.171, p = 0.680	SQRT transformed (top line in transformed units, bottom line reverse transformed to meaningful units)
	1.107	0.994 - 1.225	1.141	1.024 - 1.263
Total Chol. (mmol/L)	Mean chg: -0.041 (se 0.122, sd 0.765) Median chg: -0.100 (IQR: -.6 - 0.2)		Mean chg: 0.078 (se 0.145, sd 0.882) Median chg: -0.100 (IQR: -0.2 - 0.45)		M-W U = -621.000, Z = -1.049, p = 0.294	Large skew in residuals, raw data and change scores that could not be overcome by transformations. Non-parametric comparison of change scores presented here
HDL Chol. (mmol/L)	1.64	0.031	1.611	0.032	F(1,71) = 0.428, p = 0.515
LDL Chol. (mmol/L) SEE NOTE	2.92	0.086	3.018	0.087	F(1,72) = 0.620, p = 0.430	These are the stats for the planned ANCOVA however there was a skew in residuals (violating assumption of normality) that could not be overcome by transformation (sqrt & log worsened the skew). Analysis was instead carried out as a mixed ANOVA. Time*treatment interaction: F (1,73) = 1.929, p = 0.169
	mean chg: -0.079	se: 0.083, sd: 0.511	mean chg: 0.103	se: 0.102, sd:0618	F(1,73) = 1.929, p = 0.169	This is for analysis of change (consistent with other non-ANCOVA bloods analysis)
Non-HDL Chol. (mmol/L) SEE NOTE	3.463	0.1	3.579	0.101	F(1,72) = 0.645, p = 0.245	Analysis carried out as a mixed ANOVA whcich should no time*treatment interaction: F (1,73) = 2.064, p = 0.155
	mean chg: -0.087 (se 0.096, sd 0.590) median: -0.050 (IQR: -0.60 - 0.20)		mean chg: 0.124 (se:0.112, sd: 0.681) median: -0.050 (IQR-0.20 = 0.35)		M-W U = 533.500, Z = -1.802, p = 0.072
LDL:HDL	1.901	0.052	1.988	0.053	F(1,71) = 1.330, p = 0.253
Chol:HDL	3.273	0.065	3.357	0.066	F(1,71) = 0.805, p = 0.373
hsCRP (mg/L)	Mean chg: 0.262 (se 0.171, sd 1.039 Median chg: 0.100 (IQR: -.1 - 0.5)		Mean chg: -0.549 (se 0.409, sd 2.348 Median chg: 0.100 (IQR: -0.7 - 0.5)		M-W U = 544.500, Z = -0.780, p = 0.436	Numerous violations of assumptions for ANOVA or ANCOVA. Mann-Whitney U (non-parametric comparison of V3 results) performed.
ESR (mm/h)	7.448	0.548	6.666	0.563	F(1,71) = 0.990, p = 0.323
IL-6	1.315	0.023	1.267	0.024	F(1,73) = 2.051, p = 0.156	SQRT TRANSFORMED (top line in transformed units, bottom line reverse transformed to meaningful units)
	1.729	1.610 - 1.852	1.605	1.488 - 1.729
IL-1b	-0.315	0.05	-0.302	0.021	F(1,71) = 0.194, p = 0.661	log10 TRANSFORMED (top line in transformed units, bottom line reverse transformed to meaningful units)
	0.484	0.443-0.531	0.499	0.454-0.550
TNFa	Mean chg: -0.098 (se 0.067, sd 0.421 Median chg: -0.060 (IQR: -.21 - 0.17)		Mean chg: -0.087 (se 0.066, sd 0.399) Median chg: 0.070 (IQR: -0.255 - 0.160)		M-W U = 703.500, Z = -0.187, p = 0.852	Non-parametric comparision of change scores presented: Placebo mean -0.098 (SE 0.067, sd 0.421), median -0.060 (IQR 0.38), Longvida mean -0.087 (SE 0.0656, sd 0.399).
8-OHdG	4.89	0.079	5.03	0.081	F(1,73) = 1.535, p = 0.219
Protein Carbonyls	4.852	0.074	4.973	0.077	F(1,72) = 1.277, p = 0.262
BDNF	23633.8	581.223	23020.4	604.993	F(1,72) = 0.534, p = 0.467
AB40	171.066	3.3	168.797	3.589	F(1,69) = 0.215, p = 0.644
AB42	122.406	6.535	128.465	7.216	F(1,19) = 0.657, p = 0.558	Note there was only a very small number of participants (n = 22) who had V1 and V3 data and could be included in the analysis
